# Supplementary material for: Host Response of Human Epidermis to Methicillin-Resistant Staphylococcus aureus Biofilm Infection and Synthetic Antibiofilm Peptide Treatment
Source: Cells. 2022 Nov 1;11(21):3459. doi: 10.3390/cells11213459 (PMC9657051; doi:10.3390/cells11213459)
Supplement: Supplementary file 1 [file cells-11-03459-s001.zip]

Archive with 1 entries (1 files):
- cells-1936999-supplementary.pdf
